# Supplementary material for: Impact of environmental variables on yield related traits and bioactive compounds of the Persian fenugreek (Trigonella foenum-graecum L.) populations
Source: Sci Rep. 2022 May 5;12:7359. doi: 10.1038/s41598-022-10940-3 (PMC9072307; doi:10.1038/s41598-022-10940-3)
Supplement: Supplementary file 1 — Supplementary Information 1. [file 41598_2022_10940_MOESM1_ESM.xlsx]

## Sheet: Sheet1
Excel S1: The average of all measured yield related traits and metabolic traits.
	mg/ gr dry seed									percent	mgQE/100gr	mg GAE/gr	mg	number		mm
region	trigonellin	4-hydroxy isoleucine	aspartic acid	glutamic	valin	phenyalanine	isoleucine	leucine	lysin	antioxidant	flavnoid	phenol	seed weigth	pod number	seed per pod	length pod	pod width	seed length	seed widt
mahnian	0.245974	49.8381	1.54887	1.07622	29.5752	3.1079	0.963991	2.2328	0.460369	56.1	217	116.4	13.14	5.33333	11.3333	0.36	0.4	0.26	9.23333
Kakareza	0.263928	30.6395	1.70306	1.57302	19.7545	4.90133	1.0021	1.409	0.331867	45.5	290.429	134	12.11	3.66667	11.3333	0.393333	0.406667	0.266667	13.4
kuhdasht	0.234085	40.0476	3.57614	1.51879	16.766	3.6438	0.697941	2.28931	0.342108	9.5	194.429	92.8	11.21	2.66667	8.66667	0.363333	0.366667	0.26	9.16667
khomein	0.118023	20.1786	2.66161	1.40213	14.7214	1.52014	0.227038	2.64531	0.386492	4.1	130	90.4	9.33	2.66667	15.3333	0.36	0.438333	0.253333	16.8667
mardabad	0.118488	46.6204	4.37955	0.222831	24.0725	4.97028	0.97566	2.28312	0.346579	19.6	161.286	110	10.65	5.33333	15.3333	0.356667	0.386667	0.25	16.7333
bandarabbas	0.196629	76.668	3.33343	1.54275	11.5034	1.28741	0.730352	1.01701	0.330587	4.3	174.143	106.8	9.54	4.33333	12.6667	0.37	0.403333	0.283333	14.9333
hamadan	0.106502	50.3369	1.80258	1.41897	31.3687	6.68632	0.990815	2.02133	0.46897	11.2	148.857	94.8	9.81	5.33333	7.66667	0.366667	0.353333	0.23	10.5
SagzAbad	0.24393	31.772	0.678207	0.567659	9.63204	1.31085	0.33867	0.697799	0.344516	24.5	168.857	100	10.15	6.33333	11.3333	0.383333	0.383333	0.26	11.3
bishe	0.218812	38.1757	1.22701	1.10122	25.3444	5.79625	1.59376	1.44733	0.315903	29.4	229	128.4	11.47	7.33333	9.66667	0.41	0.4	0.283333	9.7
Alashtar	0.184911	30.3999	2.94047	1.31456	22.4727	6.78164	1.60449	3.34257	0.423387	9.6	138	92.8	11.2	8	12.3333	0.41	0.386667	0.276667	14.9333
Borujerd	0.364254	38.543	1.78621	1.43135	20.3625	5.04454	1.38822	2.7221	0.398704	12.8	156.286	100.8	11.51	9.33333	8.33333	0.393333	0.363333	0.313333	10.3333
shiraz	0.205482	90.6353	3.39111	1.25731	17.1151	4.5055	1.15763	0.957767	0.248498	90	250.857	144	15.78	9.66667	7.33333	0.393333	0.38	0.429667	9
Khorramabad	0.138296	8.5682	4.55473	2.95328	11.3385	1.52429	0.397439	1.93473	0.288145	25.2	145.857	91.8	9.51	7	13.3333	0.37	0.4	0.256667	10.7
kazerun	0.347223	88.7764	2.00819	1.30802	16.8862	4.50622	1.47164	10.9241	0.35858	19.3	239.286	129.8	17.54	5.66667	7.66667	0.406667	0.383333	0.396667	9
haji-abad	0.3094	83.4194	1.63102	1.0822	20.0463	2.53053	1.28685	2.03312	0.416132	25.9	237	108.4	16.89	5.66667	9.66667	0.39	0.403333	0.356667	11.1
minab	0.248083	97.8679	1.56868	1.06844	23.2589	2.68379	2.29095	13.6659	0.652332	63.3	281.714	146.2	15.83	7.33333	4.33333	0.393333	0.383333	0.313333	6.5
fasa	0.214685	75.6269	1.98295	1.25048	16.9753	4.64938	1.01171	0.87867	0.251042	38.7	219.143	104.4	13.48	10.3333	10.6667	0.39	0.4	0.303333	13
gazvin	0.169618	33.9437	1.59683	0.870311	14.6564	20.3815	1.05197	1.851	0.39977	19.9	185.429	109.6	11.21	11.6667	11.3333	0.366667	0.38	0.283333	12.4667
joghtay	0.262303	62.2132	1.8377	3.70124	15.4868	3.37919	0.896549	2.52405	0.344046	18.3	232.714	112.6	11.68	5.33333	8.66667	0.396667	0.383333	0.28	12.2333
salafchegan	0.176323	23.277	1.88463	4.74886	29.8072	7.04236	1.58247	1.04421	0.510196	9.2	173	86.2	10.75	10	9.33333	0.386667	0.376667	0.313333	12.1667
kalateh	0.220987	89.485	1.80999	4.02335	20.6807	2.51656	1.27819	6.37887	0.458286	50.8	183.143	97.2	13.2	12.6667	10.6667	0.416667	0.42	0.276667	10.1667
vardij	0.203099	34.6735	0.757388	2.22108	18.1872	3.98683	1.89558	3.53817	0.431376	16.8	232.857	115.8	11.96	3.33333	9.66667	0.383333	0.336667	0.29	10.8333
ferdows	0.224568	97.423	0.9929	3.68054	9.55999	4.74191	1.71743	4.56252	0.274085	77.9	227.857	134.4	12.47	7.33333	8.66667	0.433333	0.4	0.306667	11.8333
kashmar	0.284111	65.3063	2.89493	6.19827	16.9034	5.13406	1.08903	6.76056	0.63499	67.8	233.571	97.2	12.36	2.33333	9.33333	0.386667	0.413333	0.303333	12.4333
varish	0.182597	34.3488	3.38321	1.40204	18.9165	4.18473	0.424702	3.6091	0.333509	6.9	177.286	92.4	10.97	9.33333	10.3333	0.403333	0.39	0.3	11.3333
Azna	0.20651	21.1891	2.20903	1.45628	30.8901	7.44909	1.32018	3.52364	0.574622	9.6	227.857	101.2	9.87	8.66667	9	0.393333	0.4	0.293333	10.1667
saveh	0.221596	17.2715	4.67314	1.45665	25.2453	5.63853	0.475857	3.89624	0.319446	9.7	176.571	107.2	9.68	4.66667	7.33333	0.426667	0.44	0.303333	10.2667
sabzevar	0.178599	25.1145	1.34647	1.11275	20.5982	5.04397	0.57919	5.08924	0.648937	15.6	141	89.4	9.56	2.66667	7.33333	0.346667	0.37	0.216667	8.7
parand	0.247388	42.4394	2.16004	1.6414	22.0812	4.61425	0.592737	2.29785	0.572869	16.9	237.857	122.4	10.13	9	10.6667	0.383333	0.396667	0.256667	11.0667
chitgar	0.193132	32.6506	3.69163	1.53908	16.4312	3.88099	0.373435	3.33679	0.355802	8	216.714	98.4	12	11	11.6667	0.496667	0.413333	0.37	11.9667
Geshlagh	0.193494	11.707	2.69779	2.04507	11.4705	2.05491	0.350621	2.28511	0.341684	8.1	210.143	88.6	9.75	9.66667	7.33333	0.393333	0.403333	0.28	8.73333
Boyinzahra	0.15376	11.4832	5.94116	2.72043	20.2296	3.50757	0.243511	3.61369	0.378243	20.5	245.429	115	9.86	4.66667	13.3333	0.406667	0.393333	0.223333	14.2667
birjand	0.254298	53.3819	3.42122	1.97548	11.251	1.99831	0.552659	2.04958	0.315737	13.3	258.857	96.6	11.64	4.66667	14.6667	0.376667	0.373333	0.223333	13.6
ghadim abad	0.215118	25.0494	4.60186	4.26468	20.5068	1.63219	0.186488	2.20985	0.358957	25.2	253.714	135.6	13	3.66667	7.66667	0.403333	0.376667	0.286667	10.4
mahalat	0.192719	8.17373	3.8025	1.14656	16.1073	4.1224	0.3767	12.2179	0.321963	72	308.571	125.8	10.41	3	11	0.38	0.33	0.273333	13.6667
Gayene	0.213052	51.5151	10.3122	2.22828	11.0797	1.47007	0.754701	1.63611	0.317363	18.6	293.429	105.2	11.35	12.6667	11	0.42	0.42	0.293333	13.6
shushtar	0.286246	99.3692	13.7458	1.54752	9.82803	2.35577	1.6876	0.831611	0.281703	75.4	248.53	102.31	12.61	7.66667	9.33333	0.406667	0.41	0.306667	11.5667
Eslamshahr	0.135624	44.7211	3.60127	1.21295	18.4896	3.39424	0.866048	1.46798	0.349993	18.7	259.64	111.31	11.62	2.66667	7.66667	0.386667	0.366667	0.273333	9.1
aligudarz	0.203832	71.8222	5.97883	1.45303	17.265	3.59549	0.887579	1.72868	0.485105	9.6	183.6	87.74	11.92	7.33333	12.3333	0.48	0.453333	0.283333	13.3333
BajiAbad	0.203452	21.0669	3.87748	1.59996	11.387	2.93765	0.234222	2.4723	0.338091	18.9	241.02	109.48	10.1	4.66667	12	0.41	0.41	0.276667	12.6667
Hamidieh	0.187673	83.48	2.1066	4.77348	26.0586	5.51905	1.71343	2.96106	0.428563	18.9	179.43	125.43	12.14	9.33333	8	0.38	0.396667	0.29	9.5
MazarSaghi	0.203375	49.0065	4.93075	0.431654	18.7764	4.91604	0.587739	1.91372	0.402146	27.2	185.53	118.63	12.78	2.33333	15.6667	0.376667	0.356667	0.256667	9.6
masjed soleiman	0.247141	95.088	1.86583	1.19269	15.5072	4.24041	1.75807	2.02985	0.353812	89.1	238.98	100.52	12.53	4.33333	8.33333	0.376667	0.396667	0.266667	10.7667
Takestan	0.145002	23.1391	2.35892	1.60731	13.3349	2.46923	0.161	1.6692	0.381976	29	220.03	115.61	10.31	8.33333	11	0.41	0.403333	0.333333	11.1
Mirash	0.130091	3.65799	0.398445	1.09689	6.72427	6.59967	0.849431	17.61	0.369287	29.8	248.49	149.75	16.2	7.66667	16.6667	0.376667	0.36	0.273333	14.3
Darvan	0.27299	50.8807	1.21826	3.66652	20.3013	3.50415	1.30987	2.0646	0.40994	27.2	277.62	150.04	15	10.6667	12.3333	0.393333	0.403333	0.303333	15.2667
malayer	0.327716	16.4334	3.99268	1.39325	13.6967	1.70975	0.889411	1.31687	0.14744	27.4	194.17	114.38	16.24	6.66667	9.66667	0.426667	0.39	0.286667	11.4333
shazand	0.185954	70.0802	1.99211	1.32134	13.113	2.59151	0.842706	2.36658	0.683439	61	258.79	108.69	12	4.66667	16	0.443333	0.356667	0.3	14.5667
Nazarabad	0.218418	15.8335	1.03472	2.12758	13.695	1.55869	0.702453	2.17867	0.229473	88	303.41	143.37	12.2	5.66667	8.66667	0.39	0.363333	0.286667	10.4
dizan	0.277256	24.9069	3.64042	3.77965	31.0534	5.77134	1.02067	3.19057	0.422364	43	243.46	111.97	11.24	2.66667	12.6667	0.46	0.326667	0.3	12.1304
