# Supplementary material for: Impact of environmental variables on yield related traits and bioactive compounds of the Persian fenugreek (Trigonella foenum-graecum L.) populations
Source: Sci Rep. 2022 May 5;12:7359. doi: 10.1038/s41598-022-10940-3 (PMC9072307; doi:10.1038/s41598-022-10940-3)
Supplement: Supplementary file 2 — Supplementary Information 2. [file 41598_2022_10940_MOESM2_ESM.xlsx]

## Sheet: Sheet1
Excel S2: The average of traits in clusters I, II and II based on HCPC analysis.
	mg/ gr dry seed									percent	mgQE/100gr	mg GAE/gr	mg	number		mm				kJ/m2	°C	mm
cluster1	trigonellin	4-hydroxy isoleucine	aspartic acid	glutamic	valin	phenyalanine	isoleucine	lysin	leucine	antioxidant	flavnoid	phenol	seed weigth	pod number	seed per pod	length pod	pod width	seed length	seed width	solar	temprature	rain	clust
kuhdasht	0.23	40.05	3.58	1.52	16.77	3.64	0.7	0.34	2.29	0.095	194.43	92.8	11.21	2.67	8.67	9.17	0.36	0.37	0.26	2035	25	6.63	1
malayer	0.33	16.43	3.99	1.39	13.7	1.71	0.89	0.15	1.32	0.274	194.17	114.38	16.24	6.67	9.67	11.43	0.43	0.39	0.29	1899	24.22	2.52	1
khomein	0.12	20.18	2.66	1.4	14.72	1.52	0.23	0.39	2.65	0.041	130	90.4	9.33	2.67	15.33	16.87	0.36	0.44	0.25	1917	29.15	14.65	1
mardabad	0.12	46.62	4.38	0.22	24.07	4.97	0.98	0.35	2.28	0.196	161.29	110	10.65	5.33	15.33	16.73	0.36	0.39	0.25	1921	21.85	14.38	1
bandarabbas	0.2	76.67	3.33	1.54	11.5	1.29	0.73	0.33	1.02	0.043	174.14	106.8	9.54	4.33	12.67	14.93	0.37	0.4	0.28	2038	33.02	1.7	1
SagzAbad	0.24	31.77	0.68	0.57	9.63	1.31	0.34	0.34	0.7	0.245	168.86	100	10.15	6.33	11.33	11.3	0.38	0.38	0.26	1862	18.77	18.77	1
Khorramabad	0.14	8.57	4.55	2.95	11.34	1.52	0.4	0.29	1.93	0.252	145.86	91.8	9.51	7	13.33	10.7	0.37	0.4	0.26	1832	25.64	18.87	1
varish	0.18	34.35	3.38	1.4	18.92	4.18	0.42	0.33	3.61	0.069	177.29	92.4	10.97	9.33	10.33	11.33	0.4	0.39	0.3	1964	26.47	5.3	1
saveh	0.22	17.27	4.67	1.46	25.25	5.64	0.48	0.32	3.9	0.097	176.57	107.2	9.68	4.67	7.33	10.27	0.43	0.44	0.3	1910	29.15	10.12	1
chitgar	0.19	32.65	3.69	1.54	16.43	3.88	0.37	0.36	3.34	0.08	216.71	98.4	12	11	11.67	11.97	0.5	0.41	0.37	1943	26.38	10.17	1
Geshlagh	0.19	11.71	2.7	2.05	11.47	2.05	0.35	0.34	2.29	0.081	210.14	88.6	9.75	9.67	7.33	8.73	0.39	0.4	0.28	1906	24.22	2.47	1
Boyinzahra	0.15	11.48	5.94	2.72	20.23	3.51	0.24	0.38	3.61	0.205	245.43	115	9.86	4.67	13.33	14.27	0.41	0.39	0.22	1906	24.22	2.47	1
birjand	0.25	53.38	3.42	1.98	11.25	2	0.55	0.32	2.05	0.133	258.86	96.6	11.64	4.67	14.67	13.6	0.38	0.37	0.22	2114	24.57	0.98	1
Gayene	0.21	51.52	10.31	2.23	11.08	1.47	0.75	0.32	1.64	0.186	293.43	105.2	11.35	12.67	11	13.6	0.42	0.42	0.29	2020	23.15	3.32	1
aligudarz	0.2	71.82	5.98	1.45	17.27	3.6	0.89	0.49	1.73	0.096	183.6	87.74	11.92	7.33	12.33	13.33	0.48	0.45	0.28	2002	26.1	13.4	1
BajiAbad	0.2	21.07	3.88	1.6	11.39	2.94	0.23	0.34	2.47	0.189	241.02	109.48	10.1	4.67	12	12.67	0.41	0.41	0.28	1888	24.73	13.87	1
MazarSaghi	0.2	49.01	4.93	0.43	18.78	4.92	0.59	0.4	1.91	0.272	185.53	118.63	12.78	2.33	15.67	9.6	0.38	0.36	0.26	2108	24.37	3.25	1
Takestan	0.15	23.14	2.36	1.61	13.33	2.47	0.16	0.38	1.67	0.29	220.03	115.61	10.31	8.33	11	11.1	0.41	0.4	0.33	1919	22.83	23.42	1
mean in cluster	0.199474	35.1879	3.98158	1.67	15.6542	2.95368	0.558421	0.346316	2.23526	0.164	202.894	104.794	11.1574	6.57947	11.8589	12.4668	0.401579	0.400526	0.277895	1954.05	25.0742	9.91789
Average in total	0.215535	46.1649	3.03061	1.95451	18.2103	4.18785	0.94763	0.390788	3.37456	0.309271	217.617	111.437	11.9578	6.54	10.5267	11.6406	0.396533	0.388967	0.28806	1957.22	25.5801	9.84591
cluster2	trigonellin	4-hydroxy isoleucine	aspartic acid	glutamic	valin	phenyalanine	isoleucine	lysin	leucine	antioxidant	flavnoid	phenol	seed weigth	pod number	seed per pod	length pod	pod width	seed length	seed widt
mahnian	0.25	49.84	1.55	1.08	29.58	3.11	0.96	0.46	2.23	0.561	217	116.4	13.14	5.33	11.33	9.23	0.36	0.4	0.26	1899	22.34	20.97	2
Darvan	0.27	50.88	1.22	3.67	20.3	3.5	1.31	0.41	2.06	0.272	277.62	150.04	15	10.67	12.33	15.27	0.39	0.4	0.3	1943	22.57	22.15	2
Kakareza	0.26	30.64	1.7	1.57	19.75	4.9	1	0.33	1.41	0.455	290.43	134	12.11	3.67	11.33	13.4	0.39	0.41	0.27	1899	20.65	7.57	2
hamadan	0.11	50.34	1.8	1.42	31.37	6.69	0.99	0.47	2.02	0.112	148.86	94.8	9.81	5.33	7.67	10.5	0.37	0.35	0.23	1942	20.85	12.07	2
bishe	0.22	38.18	1.23	1.1	25.34	5.8	1.59	0.32	1.45	0.294	229	128.4	11.47	7.33	9.67	9.7	0.41	0.4	0.28	1965	23.98	10.91	2
Alashtar	0.18	30.4	2.94	1.31	22.47	6.78	1.6	0.42	3.34	0.096	138	92.8	11.2	8	12.33	14.93	0.41	0.39	0.28	1949	20.1	19.67	2
Borujerd	0.36	38.54	1.79	1.43	20.36	5.04	1.39	0.4	2.72	0.128	156.29	100.8	11.51	9.33	8.33	10.33	0.39	0.36	0.31	1939	23.98	24.72	2
gazvin	0.17	33.94	1.6	0.87	14.66	20.38	1.05	0.4	1.85	0.199	185.43	109.6	11.21	11.67	11.33	12.47	0.37	0.38	0.28	1909	22.5	15.71	2
joghtay	0.26	62.21	1.84	3.7	15.49	3.38	0.9	0.34	2.52	0.183	232.71	112.6	11.68	5.33	8.67	12.23	0.4	0.38	0.28	1851	24.72	7.72	2
salafchegan	0.18	23.28	1.88	4.75	29.81	7.04	1.58	0.51	1.04	0.092	173	86.2	10.75	10	9.33	12.17	0.39	0.38	0.31	1920	25.82	4.15	2
vardij	0.2	34.67	0.76	2.22	18.19	3.99	1.9	0.43	3.54	0.168	232.86	115.8	11.96	3.33	9.67	10.83	0.38	0.34	0.29	1968	25.93	6.9	2
Azna	0.21	21.19	2.21	1.46	30.89	7.45	1.32	0.57	3.52	0.096	227.86	101.2	9.87	8.67	9	10.17	0.39	0.4	0.29	1939	26.1	8.98	2
sabzevar	0.18	25.11	1.35	1.11	20.6	5.04	0.58	0.65	5.09	0.156	141	89.4	9.56	2.67	7.33	8.7	0.35	0.37	0.22	1916	27.1	7.67	2
parand	0.25	42.44	2.16	1.64	22.08	4.61	0.59	0.57	2.3	0.169	237.86	122.4	10.13	9	10.67	11.07	0.38	0.4	0.26	1912	26.48	9.87	2
ghadim abad	0.22	25.05	4.6	4.26	20.51	1.63	0.19	0.36	2.21	0.252	253.71	135.6	13	3.67	7.67	10.4	0.4	0.38	0.29	1898	22.53	15.72	2
Eslamshahr	0.14	44.72	3.6	1.21	18.49	3.39	0.87	0.35	1.47	0.187	259.64	111.31	11.62	2.67	7.67	9.1	0.39	0.37	0.27	1943	26.93	9.87	2
mahalat	0.19	8.17	3.8	1.15	16.11	4.12	0.38	0.32	12.22	0.72	308.57	125.8	10.41	3	11	13.67	0.38	0.33	0.27	1880	20.4	13.8	2
Mirash	0.13	3.66	0.4	1.1	6.72	6.6	0.85	0.37	17.61	0.298	248.49	149.75	16.2	7.67	16.67	14.3	0.38	0.36	0.27	1692	19.83	34.28	2
shazand	0.19	70.08	1.99	1.32	13.11	2.59	0.84	0.68	2.37	0.61	258.79	108.69	12	4.67	16	14.57	0.44	0.36	0.3	1975	21.92	15.25	2
Nazarabad	0.22	15.83	1.03	2.13	13.7	1.56	0.7	0.23	2.18	0.88	303.41	143.37	12.2	5.67	8.67	10.4	0.39	0.36	0.29	1904	24.22	2.52	2
dizan	0.28	24.91	3.64	3.78	31.05	5.77	1.02	0.42	3.19	0.43	243.46	111.97	11.24	2.67	12.67	12.13	0.46	0.33	0.3	1917	23.62	25	2
mean in cluster	0.212857	34.48	2.0519	2.01333	20.98	5.39857	1.02905	0.429048	3.63524	0.302762	226.857	116.235	11.7176	6.20714	10.4448	11.6938	0.391429	0.37381	0.278571	1912.38	23.4557	14.0714
Average in total	0.215535	46.1649	3.03061	1.95451	18.2103	4.18785	0.94763	0.390788	3.37456	0.309271	217.617	111.437	11.9578	6.54	10.5267	11.6406	0.396533	0.388967	0.28806	1957.22	25.5801	9.84591
cluster3	trigonellin	4-hydroxy isoleucine	aspartic acid	glutamic	valin	phenyalanine	isoleucine	lysin	leucine	antioxidant	flavnoid	phenol	seed weigth	pod number	seed per pod	length pod	pod width	seed length	seed widt
shiraz	0.21	90.64	3.39	1.26	17.12	4.51	1.16	0.25	0.96	0.99	250.86	144	15.78	9.67	7.33	9	0.39	0.38	0.43	1824	26.8	5.53	3
kazerun	0.35	88.78	2.01	1.31	16.89	4.51	1.47	0.36	10.92	0.193	239.29	129.8	17.54	5.67	7.67	9	0.41	0.38	0.4	2049	32.63	1.86	3
haji-abad	0.31	83.42	1.63	1.08	20.05	2.53	1.29	0.42	2.03	0.259564	237	108.4	16.89	5.67	9.67	11.1	0.39	0.4	0.36	2160	32.78	5.05	3
minab	0.25	97.87	1.57	1.07	23.26	2.68	2.29	0.65	13.67	0.633	281.71	146.2	15.83	7.33	4.33	6.5	0.39	0.38	0.31	2131	32.61	1.2	3
fasa	0.21	75.63	1.98	1.25	16.98	4.65	1.01	0.25	0.88	0.387	219.14	104.4	13.48	10.33	10.67	13	0.39	0.4	0.3	2217	24.73	2.1	3
kalateh	0.22	89.48	1.81	4.02	20.68	2.52	1.28	0.46	6.38	0.508	183.14	97.2	13.2	12.67	10.67	10.17	0.42	0.42	0.28	2035	23.38	9.82	3
ferdows	0.22	97.42	0.99	3.68	9.56	4.74	1.72	0.27	4.56	0.779	227.86	134.4	12.47	7.33	8.67	11.83	0.43	0.4	0.31	1995	26.73	2.08	3
Hamidieh	0.19	83.48	2.11	4.77	26.06	5.52	1.71	0.43	2.96	0.189	179.43	125.43	12.14	9.33	8	9.5	0.38	0.4	0.29	1990	35.82	0.13	3
masjed	0.25	95.09	1.87	1.19	15.51	4.24	1.76	0.35	2.03	0.891	238.98	100.52	12.53	4.33	8.33	10.77	0.38	0.4	0.27	1969	35.67	0.42	3
kashmar	0.28	65.31	2.89	6.2	16.9	5.13	1.09	0.63	6.76	0.678	233.57	97.2	12.36	2.33	9.33	12.43	0.39	0.41	0.3	2128	25.82	1.87	3
shushtar	0.29	99.37	13.75	1.55	9.83	2.36	1.69	0.28	0.83	0.754	248.53	102.31	12.61	7.67	9.33	11.57	0.41	0.41	0.31	2019	35.63	0.5	3
mean in cluster	0.252727	87.8627	3.09091	2.48909	17.5309	3.94455	1.49727	0.395455	4.72545	0.569233	230.865	117.26	14.0755	7.48455	8.54545	10.4427	0.398182	0.398182	0.323636	2047	30.2364	2.77818
Average in total	0.215535	46.1649	3.03061	1.95451	18.2103	4.18785	0.94763	0.390788	3.37456	0.309271	217.617	111.437	11.9578	6.54	10.5267	11.6406	0.396533	0.388967	0.28806	1957.22	25.5801	9.84591
