# Supplementary material for: Impact of environmental variables on yield related traits and bioactive compounds of the Persian fenugreek (Trigonella foenum-graecum L.) populations
Source: Sci Rep. 2022 May 5;12:7359. doi: 10.1038/s41598-022-10940-3 (PMC9072307; doi:10.1038/s41598-022-10940-3)
Supplement: Supplementary file 3 — Supplementary Information 3. [file 41598_2022_10940_MOESM3_ESM.xlsx]

## Sheet: Sheet1
Excel S3: The average of traits in top five related regions to the first two CCA.
	mg/ gr dry seed									percent	mgQE/100gr	mg GAE/gr	mg	number		mm				kJ/m2	°C	mm
region	trigonellin	4-hydroxy isoleucine	aspartic acid	glutamic	valin	phenyalanine	isoleucine	lysine	leucine	antioxidant	flavnoid	phenol	seed weigth	pod number	seed per pod	length pod	pod width	seed length	seed width	solar	temprature	rain
CCA1
kazerun	0.347223	88.7764	2.00819	1.30802	16.8862	4.50622	1.47164	0.35858	10.9241	0.193	239.286	129.8	17.54	5.66667	7.66667	9	0.406667	0.383333	0.396667	2049	32.6333	1.86
haji-abad	0.3094	83.4194	1.63102	1.0822	20.0463	2.53053	1.28685	0.416132	2.03312	0.259564	237	108.4	16.89	5.66667	9.66667	11.1	0.39	0.403333	0.356667	2160	32.7833	5.05
minab	0.248083	97.8679	1.56868	1.06844	23.2589	2.68379	2.29095	0.652332	13.6659	0.633	281.714	146.2	15.83	7.33333	4.33333	6.5	0.393333	0.383333	0.313333	2131	32.61	1.2
fasa	0.214685	75.6269	1.98295	1.25048	16.9753	4.64938	1.01171	0.251042	0.87867	0.387	219.143	104.4	13.48	10.3333	10.6667	13	0.39	0.4	0.303333	2217	24.73	2.1
bandarabbas	0.196629	76.668	3.33343	1.54275	11.5034	1.28741	0.730352	0.330587	1.01701	0.043	174.143	106.8	9.54	4.33333	12.6667	14.9333	0.37	0.403333	0.283333	2038	33.0167	1.7
Average in CCA1	0.263204	84.4717	2.10485	1.25038	17.734	3.13146	1.3583	0.401735	5.70377	0.303113	230.257	119.12	14.656	6.66667	9	10.9067	0.39	0.394667	0.330667	2119	31.1547	2.382
Average in total	0.215535	46.1649	3.03061	1.95451	18.2103	4.18785	0.94763	0.390788	3.37456	0.309271	217.617	111.437	11.9578	6.54	10.5267	11.6406	0.396533	0.388967	0.28806	1957.22	25.5801	9.84591
CCA2
kazerun	0.347223	88.7764	2.00819	1.30802	16.8862	4.50622	1.47164	0.35858	10.9241	0.193	239.286	129.8	17.54	5.66667	7.66667	9	0.406667	0.383333	0.396667	2049	32.6333	1.86
gazvin	0.169618	33.9437	1.59683	0.870311	14.6564	20.3815	1.05197	0.39977	1.851	0.199	185.429	109.6	11.21	11.6667	11.3333	12.4667	0.366667	0.38	0.283333	1909	22.5	15.71
Mirash	0.130091	3.65799	0.398445	1.09689	6.72427	6.59967	0.849431	0.369287	17.61	0.298	248.49	149.75	16.2	7.66667	16.6667	14.3	0.376667	0.36	0.273333	1692	19.8333	34.2833
shiraz	0.205482	90.6353	3.39111	1.25731	17.1151	4.5055	1.15763	0.248498	0.957767	0.99	250.857	144	15.78	9.66667	7.33333	9	0.393333	0.38	0.429667	1824	26.8	5.53
khomein	0.118023	20.1786	2.66161	1.40213	14.7214	1.52014	0.227038	0.386492	2.64531	0.041	130	90.4	9.33	2.66667	15.3333	16.8667	0.36	0.438333	0.253333	1917	29.15	14.65
Average in CCA1	0.194087	47.4384	2.01124	1.18693	14.0207	7.5026	0.951542	0.352525	6.79764	0.3442	210.812	124.71	14.012	7.46667	11.6667	12.3267	0.380667	0.388333	0.327267	1878.2	26.1833	14.4067
Average in total	0.215535	46.1649	3.03061	1.95451	18.2103	4.18785	0.94763	0.390788	3.37456	0.309271	217.617	111.437	11.9578	6.54	10.5267	11.6406	0.396533	0.388967	0.28806	1957.22	25.5801	9.84591
